# Supplementary material for: Two Group A Streptococcal Peptide Pheromones Act through Opposing Rgg Regulators to Control Biofilm Development
Source: PLoS Pathog. 2011 Aug 4;7(8):e1002190. doi: 10.1371/journal.ppat.1002190 (PMC3150281; doi:10.1371/journal.ppat.1002190)
Supplement: Protocol S1 — Preparation of a chemically-defined medium. The protocol describes the preparation and storage of stock reagents and an improved and streamlined recipe for preparing a chemically-defined medium useful for growing streptococci, based on the recipe described by van de Rijn [51]. (XLS) [file ppat.1002190.s001.xls]

## Sheet: Sheet1
Protocol S1. Preparation of a chemically-defined medium
(adapted from van de Rijn and Kessler, Infect Immun, 27(2):444)
A. Assembly
component	stock concentration	storage location	for 500 mL of CDM:
dH2O	---	---	350 mL
iron	1000x	-20° C	0.5 mL
phosphate stock	25x	RT	20 mL
MgSO4·7H20	500 x	RT	1 mL
MnSO4·H2O	1000x	RT	0.5 mL
NaC2H3O2·3H20	50x	RT	10 mL
amino acids stock	50x	-20° C	10 mL
vitamins	1000x	-20° C	0.5 mL
bases	100x	-20° C	5 mL
CaCl2	1000x	RT	0.5 mL
L-cysteine HCl	500x	-20° C	1 mL
bicarbonate stock	20x	RT	25 mL
carbon source (e.g., glucose)**	---	---	5 g
Bring to volume, filter sterilize (0.2 mm pore size), and store at 4° C, protected from light.
CDM is usually good for about a week; discard when precipitates form.
**For greater flexibility, CDM base may be made omitting carbon source
	and bringing volume up to 90% of final before filter sterilization.
To use, combine 9 parts CDM base with 1 part sterile 10x carbon source (e.g., 10% glucose)
B. Recipes
Components stored at room temperature:
I. 25x phosphate stock:
	Dissolve in 800 mL dH2O:
		5.0 g K2HPO4
		25.0 g KH2PO4
		79.9 g NaH2PO4·H2O
		346.8 g Na2HPO4·7H2O
	Bring volume up to 1 L and autoclave
II. 500x (1.42 M) MgSO4 stock:
	Dissolve 87.5 g MgSO4·7H2O in 200 mL dH2O, then bring up to 250 mL and autoclave
III. 1000x MnSO4 stock
	Dissolve 1.25g of MnSO4·H2O in 250mL dH2O and autoclave
IV. 50x sodium acetate stock
	Dissolve 112.5 g of NaC2H3O2·3H20 in 350 mL dH2O
	(Alternatively, use 67.85 g NaC2H3O2)
	Bring volume up to 500 mL and autoclave
V. 20x sodium bicarbonate stock
	Dissolve 50 g sodium bicarbonate in 800 mL dH2O
	Bring volume up to 1 L and autoclave
VI. 1000x CaCl2 stock (46 mM CaCl2)
	Dissolve 338 mg CaCl2·2H2O in 50 mL dH2O
	Autoclave; store at room temperature
Components stored at -20° C; non-sterile:
I. 1000x iron stock
	Measure out		50 mg Fe(NO3)3·9H2O
			250 mg FeSO4·7H2O
	Dissolve in 50 mL dH2O
	Aliquot 0.5 or 1 mL volumes into microfuge tubes and store at -20° C
II. 500x Cysteine HCl stock
	Dissolve 16.25 gm Cysteine HCl in water to 50 ml.
	Aliquot 1 mL volumes to store at -20 C.
III. 1000x vitamins (can purchase kit from Sigma (Cat #: V1); store at -20° C)
	Measure out
		10 mg p-aminobenzoic acid
		10 mg biotin
		40 mg folic acid
		50 mg niacinamide (synonym = nicotinamide)
		125 mg b-nicotinamide adenine dinucleotide phosphate
		100 mg pantothenate calcium salt
		50 mg pyridoxal
		50 mg pyridoxamine dihydrochloride
		100 mg riboflavin
		50 mg thiamine hydrochloride
		5 mg vitamin B12
	Dissolve in 50 mL dH2O and mix well (not all will go into solution)
	Aliquot 0.5 or 1 mL volumes into microfuge tubes and store at -20° C
IV. 100x bases
	Dissolve in 50 mL 2N HCl (this is a 500x stock):
		0.5 g adenine
		0.5 g guanine hydrochloride
		0.5 g uracil
	Dilute this stock to 100x by adding 200 mL dH2O; final volume is 250 mL
	Aliquot out in 5 mL volumes and store at -20° C
V. 50x amino acids
The 1980 Van de Rijn paper does not list L-asparagine, but GAS grow much better if you include it
	1. Measure 500mL water into a 1 L beaker with a stir bar
		and mark this volume on the side of the beaker
	2. Pour out ~100mL so you have ~400mL left in the beaker; place on stir plate
	3. With constant stirring, measure out and mix:
		amino acid	grams
		DL-alanine	2.5
		L-arginine	2.5
		L-aspartic acid	2.5
		L-asparagine	2.5
		L-cystine	1.25
		L-glutamic acid	2.5
		L-glutamine	5
		glycine	2.5
		L-histidine	2.5
		L-isoleucine	2.5
		L-leucine	2.5
		L-lysine	2.5
		L-methionine	2.5
		L-phenylalanine	2.5
		L-proline	2.5
		hydroxy-L-proline	2.5
		L-serine	2.5
		L-threonine	5
		L-tryptophan	2.5
		L-tyrosine	2.5
		L-valine	2.5
	4. When all amino acids have been added (not all will go into solution),
	use a wash bottle with dH2O to rinse down the residue on the walls.
	5. Stop the stir bar and bring volume up to previously marked 500 mL level.
	6. Resume stirring for ~30 minutes
	7. With stir bar in motion (to keep amino acid slurry well-mixed), aliquot out 10 mL
		volumes and store at -20° C
